# Supplementary material for: A First Draft of the Core Fungal Microbiome of Schedonorus arundinaceus with and without Its Fungal Mutualist Epichloë coenophiala
Source: J Fungi (Basel). 2022 Sep 28;8(10):1026. doi: 10.3390/jof8101026 (PMC9605371; doi:10.3390/jof8101026)
Supplement: Supplementary file 1 [file jof-08-01026-s001.zip]

Archive with 1 entries (1 files):
- jof-1889084-supplementary.pdf
